# Supplementary material for: Application of Machine Learning Algorithms for Evaluating Predictors and Developing Diagnostic Models for Female Infertility Classification
Source: Bioengineering (Basel). 2026 Jul 7;13(7):782. doi: 10.3390/bioengineering13070782 (PMC13403689; doi:10.3390/bioengineering13070782)
Supplement: Supplementary file 1 [file bioengineering-13-00782-s001.zip]

Archive with 1 entries (1 files):
- bioengineering-4366916-supplementary.pdf
